# Supplementary material for: Transcriptomic Analysis Reveals Diverse Expression of Scorpion Toxin Genes in Mesobuthus martensii
Source: Toxins (Basel). 2024 Sep 18;16(9):399. doi: 10.3390/toxins16090399 (PMC11435589; doi:10.3390/toxins16090399)
Supplement: Supplementary file 1 [file toxins-16-00399-s001.zip]

Archive with 18 entries (17 files):
- Figure S1.png
- Supplementary Information S1.xls
- Supplementary Information S2.txt
- Supplementary Information S3/
- Supplementary Information S3/Astaxanthin-like metalloprotease clustalw.aln
- Supplementary Information S3/Astaxanthin-like metalloprotease.fas
- Supplementary Information S3/CaTx clustalw.aln
- Supplementary Information S3/CaTx.fas
- Supplementary Information S3/ClTx clustalw.aln
- Supplementary Information S3/ClTx.fas
- Supplementary Information S3/KTx clustalw.aln
- Supplementary Information S3/KTx.fas
- Supplementary Information S3/NaTx clustalw.aln
- Supplementary Information S3/NaTx.fas
- Supplementary Information S3/U24-ctenitoxin-Pn1a-like clustalw.aln
- Supplementary Information S3/U24-ctenitoxin-Pn1a-like.fas
- Supplementary Information S3/U8-agatoxin-Ao1a-like clustalw.aln
- Supplementary Information S3/U8-agatoxin-Ao1a-like.fas
