# Supplementary material for: Transcriptomic Analysis Reveals Diverse Expression of Scorpion Toxin Genes in Mesobuthus martensii
Source: Toxins (Basel). 2024 Sep 18;16(9):399. doi: 10.3390/toxins16090399 (PMC11435589; doi:10.3390/toxins16090399)
Supplement: Supplementary file 1 [file toxins-16-00399-s001.zip › Supplementary Information S1.xls]

## Sheet: Sheet1
Sequence name	Sequence name	Blood_FPKM	Chelicera_FPKM	Coxa-sternum_FPKM	Lateral_eye_FPKM	Leg_FPKM	Median_eye_FPKM	Metasoma_II-V_FPKM	Pecten_FPKM	Pedipalp_chela_FPKM	Pedipalp_femur_FPKM	Pedipalp_patella_FPKM	Sternite_FPKM	Tergite_FPKM	Vesicle_FPKM	Sequence description
MMa02691	MMa02691	0	0	0	0	0	0	0	0	0	0	0	0	0	21.26	BmKNaTx58
MMa23370	MMa23370	0	0	0	0	0	0	0	0	0	0	0	0	0	7.71	BmKNaTx44
MMa32665	MMa32665	0	0	0	0	0	0	0	0	0	0	0	0	0	2.22	BmKNaTx13
MMa38588	MMa38588	0	0	0	0	0	0	0	0	0	0	0	0	0	3.25	BmKNaTx65
MMa46992	MMa46992	0	0	0	0	0	0	0	0	0	0	0	0	0	3.43	BmKNaTx28
MMa53032	MMa53032	0	0	0	0	0	0	0	0	0	0	0	0	0	4.34	BmKNaTx29
MMa55680	MMa55680	0	0	0	0	0	0	0	0	0	0	0	0	0	2.37	BmKNaTx54
MMa41588	BGI_novel_T010835,MMa41588	0	0	0.8	0	0.7	0	0.56	0	0	0	0.57	0	0	254.28	BmKNaTx48
MMa26033	BGI_novel_T006377,MMa26033	0	0	0	0	0	0	0	0	0	0	0.72	0	0	381.87	BmKNaTx10
MMa29116	MMa29116	0	0	0	0	0	0	1.3	0	0	0	0	0	0	45.94	BmKNaTx63
MMa32660	MMa32660	0	0	0	0	0	0	2.11	0	0	0	0	0	0	1223.95	BmKNaTx16
MMa32661	MMa32661	0	0	0	0	0	0	3.95	0	0	0	0	0	0	906.85	BmKNaTx15
MMa21117	BGI_novel_T005195,MMa21117	0	0	0	0	0	0	0	0	0	0	0	1.1	0	7.83	BmKNaTx43
MMa13616	MMa13616	0	0	0	0	0	0	5.43	0	1.31	0	0	0	0	461.12	BmKNaTx2
MMa13618	MMa13618	0	0	0	0	0	0	5.43	0	1.31	0	0	0	0	461.12	BmKNaTx1
MMa21232	BGI_novel_T005848,MMa21232	0	0	0	0	0	0	2.32	0	0	2.16	0	0	0	1320.47	BmKNaTx9
MMa43955	MMa43955	0	2.67	0	5.1	0	0	0	0	0	0	0	0	0	67.15	BmKNaTx24
MMa32663	MMa32663	0	0	0	0	1.64	0	8.16	0	0	0	2.65	0	0	2092.66	BmKNaTx17
MMa37864	MMa37864	0	0	0	0	0	0	1.85	0	0.94	0.93	0.92	0	0	1215.49	BmKNaTx22
MMa12627	MMa12627	0	3.84	0	0	0	0	20.03	0	3.19	0	1.04	0	0	3820.62	BmKNaTx62
MMa13619	BGI_novel_T003206,BGI_novel_T003207,MMa13619	0	29.66	0	0	38.39	0	414.98	0	31.53	28.94	22.75	0	0	43518.5	BmKNaTx3
MMa17853	BGI_novel_T004640,MMa17853	0	2.21	0	0	0	0	4.5	0	0.91	0	0.9	0	0	921.62	BmKNaTx7
MMa17854	BGI_novel_T004641,MMa17854	0	2.1	0	0	3.15	0	14.5	0	4.33	2.59	2.57	0	0	4608.48	BmKNaTx6
MMa17863	BGI_novel_T004642,MMa17863	0	3.7	0	0	1.24	0	4.05	0	1.02	0	1	0	0	1445.67	BmKNaTx8
MMa17864	BGI_novel_T004643,MMa17864	1.41	4.22	0	0	2.51	0	30.38	0	2.07	1.26	2.05	0	0	5683.96	BmKNaTx5
MMa17865	BGI_novel_T004644,MMa17865	0.42	1.68	0	0.9	1.96	0	17.87	0.26	1.25	3.07	4.73	0	0.21	3048.25	BmKNaTx4
MMa29117	MMa29117	0	0	0	0	6.86	0	5.91	0	5.69	2.68	5.37	0	0	4768.16	BmKNaTx11
MMa34629	BGI_novel_T008755,MMa34629	0.35	15.65	0	0	23.78	0	88.33	0.21	13.14	15.64	20.68	0	0.17	27182.4	BmKNaTx64
MMa55372	BGI_novel_T014977,MMa55372	0	8.85	0	0	14.91	0	72.49	0	7.38	13.33	7.23	0	0	13764.7	BmKNaTx31
MMa13212	MMa13212	122.03	44.08	14.19	49.9	24.67	27.58	7.92	34.11	40.85	29.07	9.71	16.92	15.94	846.43	BmKNaTx40
MMa43956	BGI_novel_T011586,MMa43956	335.49	54.48	27.3	78.9	52.46	58.03	34.84	42.1	50.54	43.03	30.93	58.39	48.23	1832.53	BmKNaTx23
MMa44056	BGI_novel_T011578,MMa44056	0	0.62	1.41	28.86	1.23	6.23	0.88	0.66	0.51	0	0	0	3.32	0	BmKNaTx25
MMa10609	MMa10609	37.76	29.47	0	17.29	0	13.27	5.9	0	0	14.58	9.9	12.3	11.26	4.64	BmKNaTx37
MMa13213	MMa13213	0	0	0	0	0	0	0	0	0	0	0	0	0	80.67	venom sodium channel toxin-4 [Mesobuthus eupeus]
BGI_novel_G003355	BGI_novel_T011585	0	0	4.62	0	0	0	0	0	0	3.43	0	0	0	7.51	venom sodium channel toxin-4 [Mesobuthus eupeus]
BGI_novel_G002900	BGI_novel_T009905	0	0	0	0	0	0	0	0	0	0	0	0	0	172.39	putative NaTx [Tityus melici]
BGI_novel_G002263	BGI_novel_T007600	0.38	3.35	0	0	2.4	0	22.15	0	1.08	1.28	1.26	0	0	4554.2	Lipolysis-activating peptide 1-alpha chain [Mesobuthus martensii]
BGI_novel_G003788	BGI_novel_T013193	53.69	7.83	21.87	33.39	7.93	16.98	3.93	1.73	10.48	5.15	2.56	30.01	16.41	0	Neurotoxin LmNaTx27[Lychas mucronatus]
MMa44290	MMa44290	0	0	0	0	0	0	0	0	0	0	0	4.03	0	0	Neurotoxin LmNaTx27[Lychas mucronatus]
MMa26924	MMa26924	0	0	0	0	0	0	0	0	0	0	0	0	0	1.98	BmKaKTx30
MMa43624	MMa43624	0	0	0	0	0	0	0	0	0	0	0	0	0	6.4	BmKaKTx14
MMa35044	MMa35044	0	0	0	0	0	0	0	0	0	0	0	0	0	42.75	BmKaKTx10
MMa21265	BGI_novel_T005844,MMa21265	0	0	0	0	0	0	0.31	0	0	0	0	0	0	64.52	BmKaKTx4
MMa05343	MMa05343	0	0	0	0	0	0	32.8	0	0	0	0	0	0	346.88	BmKaKTx23
MMa16285	MMa16285	0	0	0	0	0	0	2.34	0	0	0	0	0	0	383.13	BmKaKTx1
MMa43623	BGI_novel_T011779,MMa43623	0	0	0	0	0	0	4.24	0	0	0	0	0	0	320.56	BmKrKTx1
MMa35048	BGI_novel_T009192,MMa35048	0	2.95	0	1.37	0	0	0	0	1.23	0	0	0	0	833.81	BmKaKTx13
MMa43621	BGI_novel_T011778,MMa43621	0	1.07	0	0	1.05	0	6.63	0	0	0.58	0.86	0	0	1267.78	BmKaKTx17
MMa16284	BGI_novel_T003738,BGI_novel_T003739,BGI_novel_T003740,MMa16284	0	0	0	0	1.74	0	28.08	0	0.99	0.98	0	0	0	1623.15	BmKaKTx2
MMa01676	BGI_novel_T000143,MMa01676	0	3.33	0	0	3.53	0	27.4	0	0	0	2.76	0	0	3845.75	BmKaKTx19
MMa23444	BGI_novel_T005623,MMa23444	0	19.31	7.37	0	12.86	3.09	128.9	0	8.84	8.79	6.11	0	0.92	16959.6	BmKaKTx28
MMa25600	MMa25600	0	17.63	0	2.77	9.25	3.06	65.99	0	2.55	7.27	7.28	0	2.66	15724.2	BmKaKTx29
MMa26036	BGI_novel_T006378,MMa26036	80.58	9.63	3.35	0	0	0.7	5.3	2.36	23.57	24.26	15.62	69.25	31.57	617.01	BmKaKTx8
MMa35531	BGI_novel_T009044,MMa35531	0	30.87	0	0	29.77	0	212.65	0	26.43	26.26	15.82	0	0.99	45545.7	BmKbKTx2
MMa43637	MMa43637	0	6.19	0	0	8.48	0	46.19	0	8.76	5.1	10.16	0	0	11550.7	BmKbKTx1
MMa16352	BGI_novel_T003829,MMa16352	27.23	0.71	10.37	72.49	1.05	60.15	25.48	0.37	0.29	0.88	0.29	19.21	40.31	118.62	BmKaKTx27
MMa54155	MMa54155	11.67	0	0	0	0	0	0	0	0	5.94	0	0	0	0	BmKrKTx2
MMa12594	MMa12594	75.79	9.67	0.14	17.49	6.41	5.12	3.13	7.98	5.12	8.78	1.63	8.91	6.75	0.16	BmKaKTx36
MMa20479	MMa20479	75.79	9.67	0.14	17.49	6.41	5.12	3.13	7.98	5.12	8.78	1.63	8.91	6.75	0.16	BmKaKTx37
MMa31503	MMa31503	409.67	70.09	56.85	75.17	14.39	79.6	6.46	31.6	41.93	26.26	48.24	47.07	67.38	10	BmKaKTx25
BGI_novel_G000900	BGI_novel_T002858	39.78	19.31	8.85	12.38	4.38	10.08	2.73	8.62	12.21	3.72	0.74	13.23	4.51	1.54	Potassium channel toxin-like Tx677 [Buthus israelis]
MMa08179	BGI_novel_T002591,MMa08179	0	0	0	0	0	0	0	0	0	0	0	0	0	11.61	BmKClTx5
MMa37070	MMa37070	0	0	0	0	0	0	1.85	0	0	0	0	0	0	1094.39	BmKClTx1
MMa18822	MMa18822	0	0	0	0	0	0	0	0	0	0	0	0	0	0.68	BmKCaTx4
MMa18827	MMa18827	0	0	0	0	0	0	0	0	0	0	0	0	0	2.63	Calcium channel toxin BmCa1[Mesobuthus martensii]
BGI_novel_G003302	BGI_novel_T011406	0	0	69.76	0	0	33.67	5.31	72.64	1.21	2.43	0	0	0	0	U8-agatoxin-Ao1a-like [Centruroides sculpturatus]
MMa13545	BGI_novel_T003196,MMa13545	1.02	3.03	43.65	1.11	0	27.26	1.43	7.03	5.24	4.46	0.49	0	0.51	0	U8-agatoxin-Ao1a-like [Centruroides sculpturatus]
MMa15420	BGI_novel_T004196,MMa15420	0	0	6.19	0.92	0	5.14	0.39	0	0	0	0	0	0.42	0.42	U8-agatoxin-Ao1a-like [Centruroides sculpturatus]
BGI_novel_G003352	BGI_novel_T011563	6.61	1.83	12.18	158.04	2.23	85.65	87.33	0.47	0	0.19	0.55	30.55	56.53	0	U24-ctenitoxin-Pn1a-like [Centruroides sculpturatus]
MMa01529	BGI_novel_T001002,MMa01529	122.39	10.55	86.62	808.22	14.04	440.77	430.11	8.95	0	0	0.91	225.34	452.45	0	U24-ctenitoxin-Pn1a-like [Centruroides sculpturatus]
MMa01531	BGI_novel_T001004,BGI_novel_T001005,MMa01531	23.96	2.67	27.9	230.09	5.16	168.92	117.96	3	0.87	1.41	0	58.58	110.86	1.55	U24-ctenitoxin-Pn1a-like [Centruroides sculpturatus]
MMa17454	MMa17454	5.36	292.57	291.79	702.57	259	373.78	124.54	287.16	208.17	196.52	172.95	354.42	228.59	118.08	U24-ctenitoxin-Pn1a-like [Centruroides sculpturatus]
MMa21474	BGI_novel_T005689,BGI_novel_T005690,BGI_novel_T005691,MMa21474	1383.41	234.97	140.88	111.71	9.07	583.18	220.67	9.72	4.8	2.85	1.19	304.96	503.51	495.72	U24-ctenitoxin-Pn1a-like [Centruroides sculpturatus]
MMa23846	BGI_novel_T005875,MMa23846	0	0	3.3	59.83	0	15.28	0.33	0	0	0	0	0.4	1.07	0	U24-ctenitoxin-Pn1a-like [Centruroides sculpturatus]
MMa47922	BGI_novel_T012514,MMa47922	0	0	0.55	20.48	0	4.49	0	1.04	0	0	0	0	0	0	U24-ctenitoxin-Pn1a-like [Centruroides sculpturatus]
MMa53613	BGI_novel_T014342,MMa53613	439.21	5.91	22.88	42.68	1.74	263.42	198.82	2.55	0.36	1.11	1.02	93.9	157.09	0	U24-ctenitoxin-Pn1a-like [Centruroides sculpturatus]
MMa15230	MMa15230	1.92	0.57	0.64	0	1.69	1.07	1.8	0.6	1.39	0	0.46	0	0.97	33.4	astacin-like metallopeptidase 2 isoform X2 [Hottentotta saulcyi]
MMa17065	BGI_novel_T003941,MMa17065	0.63	0	0	7.11	0	1.37	0	0	0	0	0	0	0	0	astacin-like metalloprotease toxin 5 [Parasteatoda tepidariorum]
MMa39677	MMa39677	0	0	0	0.61	0	0	0	0	0	0	0	2.36	0.57	0	astacin-like metallopeptidase 4, partial [Hottentotta saulcyi]
BGI_novel_G002572	BGI_novel_T008827	0	0	0	0	0	0	0	0	0	0	0	0	0	11.6	toxin Acra I-2-like [Centruroides sculpturatus]
MMa13517	BGI_novel_T003151,MMa13517	9.21	0	14.28	91.12	0	81.98	51.46	0	0	0	0	21.56	53.06	0	toxin CSTX-20-like [Centruroides sculpturatus]
MMa29690	BGI_novel_T007529,BGI_novel_T007530,MMa29690	0	26.51	0	1.74	29.19	0	259.71	0	25.51	29.15	30.33	0.84	0	59737.8	toxin peptide [Mesobuthus martensii]
MMa11009	BGI_novel_T002483,MMa11009	12486	43	313.55	505.69	330.24	796.95	3588.74	54.59	29.56	103.15	85.02	746.01	1079.24	340.86	venom toxin-like peptide [Mesobuthus eupeus]
