# Supplementary material for: Transcriptomic Analysis Reveals Diverse Expression of Scorpion Toxin Genes in Mesobuthus martensii
Source: Toxins (Basel). 2024 Sep 18;16(9):399. doi: 10.3390/toxins16090399 (PMC11435589; doi:10.3390/toxins16090399)
Supplement: Supplementary file 1 [file toxins-16-00399-s001.zip › Supplementary Information S3/Astaxanthin-like metalloprotease clustalw.aln]

CLUSTAL 2.1 multiple sequence alignment


MMa39677                            ---------------------------MADHKVEVACLLSVMVSFCCCWS
astacin-like_metallopeptidase_      ------------------------MENPELFEGDILTDNSAGESRTVVVS
MMa15230                            MIKSVIIILQAIIAVAIREFPYPPYLNPNLFEGDIIGIKNAPRQNRNVVK
MMa17065                            ------------------------MENPDLLGGDIIGLEEDMRN--AVIS
                                                                     ::    .   .     .

MMa39677                            KWCWEKYISEIINWR--FDTKINMK-PVREAMSELENNTCIKFIPRKKEE
astacin-like_metallopeptidase_      EANLWTDGIVPYAVD--PASKINMK-LVREAMSELENNTCIKFIPRKKEE
MMa15230                            QEDTWPMGKIPYVID--HDVEDELEVLIRKVMLHYEKHTCIRFVPRTYEM
MMa17065                            DEARWPNAIVPYVIDDLLAKSNETVKLIKTAMKDFHSQTCIRFKERNNET
                                    .                   . :    :: .* . ..:***:*  *. * 

MMa39677                            NYIFIYKGKGCHSNVGMKGKRQKVSLGVGCFSKGVILHELCHALGFYHEH
astacin-like_metallopeptidase_      NYIFIYKGKGCHSNVGMKEKRQKISLGVGCWSKGIILHELCHVLGFYHEH
MMa15230                            DFVLIFEGSGCYSSVGKKGGEQSLSLNRRCGSFPIIVHEFGHLIGLHHEH
MMa17065                            DYIKLIYGEGCFIFYG----------------------------------
                                    ::: :  *.**.   *                                  

MMa39677                            NRPDRDDYIEIIESNLLPSTKNQFKKYKPDGVRLLTDYSYNTVMHYGPTT
astacin-like_metallopeptidase_      NRPDRDDYIEIIESNLLPTAKSQFKKYKPDEVRLLTDYSYDTVMHYGPTT
MMa15230                            NRVDRDDYLLIHWENMEKGMRKQFIKVNRSNTDTTEKFDYKSIMLYGENV
MMa17065                            ---------------------GWWIWVLSKAVPREHNFSPKVQFGWGILS
                                                           :     . .    .:. .  : :*   

MMa39677                            FAKDRKAFTMIPKKEGSVLKEVHQKRSLDKNDIKYINILYKCE-
astacin-like_metallopeptidase_      FAKDRKVFTMIPKKEGN---------------------------
MMa15230                            FSKDGTSKTMEAKN-GMYLEKLEKKNGLSNGDRFKINKLYKCFF
MMa17065                            GVLDG---------------------------------------
                                       *                                        
