# Supplementary material for: Transcriptomic Analysis Reveals Diverse Expression of Scorpion Toxin Genes in Mesobuthus martensii
Source: Toxins (Basel). 2024 Sep 18;16(9):399. doi: 10.3390/toxins16090399 (PMC11435589; doi:10.3390/toxins16090399)
Supplement: Supplementary file 1 [file toxins-16-00399-s001.zip › Supplementary Information S3/Astaxanthin-like metalloprotease.fas]

>MMa15230
MIKSVIIILQAIIAVAIREFPYPPYLNPNLFEGDIIGIKNAPRQNRNVVKQEDTWPMGKIPYVIDHDVEDELEVLIRKVMLHYEKHTCIRFVPRTYEMDFVLIFEGSGCYSSVGKKGGEQSLSLNRRCGSFPIIVHEFGHLIGLHHEHNRVDRDDYLLIHWENMEKGMRKQFIKVNRSNTDTTEKFDYKSIMLYGENVFSKDGTSKTMEAKNGMYLEKLEKKNGLSNGDRFKINKLYKCFF
>MMa17065
MENPDLLGGDIIGLEEDMRNAVISDEARWPNAIVPYVIDDLLAKSNETVKLIKTAMKDFHSQTCIRFKERNNETDYIKLIYGEGCFIFYGGWWIWVLSKAVPREHNFSPKVQFGWGILSGVLDG
>MMa39677
MADHKVEVACLLSVMVSFCCCWSKWCWEKYISEIINWRFDTKINMKPVREAMSELENNTCIKFIPRKKEENYIFIYKGKGCHSNVGMKGKRQKVSLGVGCFSKGVILHELCHALGFYHEHNRPDRDDYIEIIESNLLPSTKNQFKKYKPDGVRLLTDYSYNTVMHYGPTTFAKDRKAFTMIPKKEGSVLKEVHQKRSLDKNDIKYINILYKCE
>astacin-like_metallopeptidase_4
MENPELFEGDILTDNSAGESRTVVVSEANLWTDGIVPYAVDPASKINMKLVREAMSELENNTCIKFIPRKKEENYIFIYKGKGCHSNVGMKEKRQKISLGVGCWSKGIILHELCHVLGFYHEHNRPDRDDYIEIIESNLLPTAKSQFKKYKPDEVRLLTDYSYDTVMHYGPTTFAKDRKVFTMIPKKEGN
