# Supplementary material for: Transcriptomic Analysis Reveals Diverse Expression of Scorpion Toxin Genes in Mesobuthus martensii
Source: Toxins (Basel). 2024 Sep 18;16(9):399. doi: 10.3390/toxins16090399 (PMC11435589; doi:10.3390/toxins16090399)
Supplement: Supplementary file 1 [file toxins-16-00399-s001.zip › Supplementary Information S3/CaTx clustalw.aln]

CLUSTAL 2.1 multiple sequence alignment


MMa18827                         --------------------------------------------------
Calcium_channel_toxin_BmCa1      --------------------------------------------------
MMa18822                         FRXTALSVALTRYCXLKTKKILKFVCKVLYFNLNNILYXLNVTLKKSHGP
                                                                                   

MMa18827                         ------------------------------------MNTFVVVFLLLT--
Calcium_channel_toxin_BmCa1      ------------------------------------MNTFVVVFLLLT--
MMa18822                         KSGLQXXLTPVLMHLSPYLQQSPNACSAWHKIAVRSKKTTTKVFILITRC
                                                                      :* . **:*:*  

MMa18827                         --------------------------------------------------
Calcium_channel_toxin_BmCa1      --------------------------------------------------
MMa18822                         FSNPNSTNGRKQLFQVIKSAXPFTILVCRILNIIFPYAYSNKIKNQTCFQ
                                                                                   

MMa18827                         -------------------AILCHAEHALDETARGCNRLNKKCNSDGDCC
Calcium_channel_toxin_BmCa1      -------------------AILCHAEHALDETARGCNRLNKKCNSDGDCC
MMa18822                         RKFSLFHIYFXIKNIIGRLFLIFNISHXKINIIYGHLRNYSQXNLLGTVC
                                                     :: : .*   :   *  *  .: *  *  *

MMa18827                         RYGA---PYGGALMLCITCIVPWAGSARTANATDGMHAVLSNFRFTNDHD
Calcium_channel_toxin_BmCa1      RYG-----------------------------------------------
MMa18822                         LLPIXILIVYYKRKIWLLYILMNFLSKCLFSFDRMTAIRRWILGFLLTDD
                                                                                   

MMa18827                         ATFHSVRVQSGRAKQALPQAAHPCGGVSRIVEDGDRRAGPGPHDKYFRGE
Calcium_channel_toxin_BmCa1      -------------------------------------------ERCISTG
MMa18822                         ATLHXGRILCGGAKQTVPQTAHPCVGVSRIAEDRDQWARPGLHDKYFQGG
                                                                            :: :   

MMa18827                         VS----------------------QIVEDGYGPHDKNFQG----------
Calcium_channel_toxin_BmCa1      VN----------------------YYCRPDFGP-----------------
MMa18822                         TRDSNPSPPVXKAEAFPRGQSGRRWILGSDPGSTPVIFRMGQDSPRRIPF
                                 .                            . *.                 

MMa18827                         --------------------------------------------------
Calcium_channel_toxin_BmCa1      --------------------------------------------------
MMa18822                         FKIPVDPTIIIDQLSYVSXAAIXYEGYMYLAAAIYRAHHKLANIHGGINR
                                                                                   

MMa18827                         -------------------VGPKTRTRVLQSGKPKRFHAANPADLDPVR-
Calcium_channel_toxin_BmCa1      --------------------------------------------------
MMa18822                         MVEGGVQRAELVPLLKNWKCGTRISTRTLQNGKPQLCRDRCXPDCGGFXN
                                                                                   

MMa18827                         ----
Calcium_channel_toxin_BmCa1      ----
MMa18822                         MAAX
                                     
