# Supplementary material for: Transcriptomic Analysis Reveals Diverse Expression of Scorpion Toxin Genes in Mesobuthus martensii
Source: Toxins (Basel). 2024 Sep 18;16(9):399. doi: 10.3390/toxins16090399 (PMC11435589; doi:10.3390/toxins16090399)
Supplement: Supplementary file 1 [file toxins-16-00399-s001.zip › Supplementary Information S3/KTx clustalw.aln]

CLUSTAL 2.1 multiple sequence alignment


MMa12594                            ------------------YAQMLLENRLIKTEDKTLTGTGHLKGRHNIQV
MMa20479                            ------------------YAQMLLENRLIKTEDKTLTGTGHLKGRHNIQV
MMa43624                            ------------------------MKISFLLLALVICSIGWSEAQFTDVK
Potassium_channel_toxin_gamma-      -----------------------MKISFVLLLTLFICSIGWSEARPTDIK
MMa26924                            -----------------------MKISFFLLLALVISSIGWSEAVLTNVS
MMa23444                            MKDILANIEDASDVLMRINLYAGDKEHYVHFFQYWNNAISLMYFRYTTQR
Potassium_channel_toxin_alpha-      --------------------------------------------------
MMa35531                            ------------------DYRXMMKQQFFLFLAVIVMISSVIGGRKRQG-
Potassium_channel_toxin_BmTXK-      ----------------------MMKQQFFLFLAVIVMISSVIEAGRGKE-
MMa35044                            -----------------------MAKHSACDGQKKARRLIPLDGKWHQTT
MMa35048                            ----------------------MRLNENQCLPSKNPVIISKMKI------
BGI_novel_G000900                   ------------------------------------MKIS----------
MMa05343                            -----------------------------MLFDKLRLFGKYK--------
MMa21265                            -----------------MHSYFLLFNVKHYLRISNLEFAISAEERNIVHY
MMa31503                            -----------------------------HFIKFYFQDDGYX--------
MMa16285                            -----------------XCTYXIFQRKICITXKILWKILLQFDNRWFTKY
MMa26036                            -----------------------MKLKISFLILVLFSVFFAIEG------
MMa01676                            -------------------------LNXTSLLNATYVTVHFFEIR-----
MMa25600                            ----------------------KYSLIAIYFSTSCFTIHLXIVSFR----
MMa54155                            ------------------------RKEFFNGLNNSFLHIG----------
MMa43623                            -------------REYIRLQYCICFYSXREVGKLFTKIKLYVKIYLLIMI
MMa43621                            --------------------------LGRLISSIDIDYSG----------
MMa16284                            -------------XNPYKNEIFIFDSSFILLHCDIGLFQAKLKLXLRQDA
MMa43637                            --------------ERSIFRSXXNMRFQKVLSEQLFKLLSISWARRSLDV
MMa16352                            ------------------------ENEXSVLGSRFGSVSGSNNKR-----
                                                                                      

MMa12594                            QITHPKNEDFCCCCNNSSLDLFNDDFVREPENIKSSLXXXWXMYFTLHQN
MMa20479                            QITHPKNEDFCCCCNNSSLDLFNDDFVREPENIKSSLXXXWXMYFTLHQN
MMa43624                            CT------------------GSKQCWPVCKQMFGKPNGKCMNARLTRSEY
Potassium_channel_toxin_gamma-      CS------------------ASYQCFPVCKSRFGKTNGRCVNGLCDCF--
MMa26924                            CG------------------ATSQCWPEASFPGLWMNPLSPSKANPRRQL
MMa23444                            KIVLKRFK-------NCILFLKMKIFFAILLILAVCSMAIWTVNGTPFAI
Potassium_channel_toxin_alpha-      ----------------------MKIFFAILLILAVCSMAIWTVNGTPFAI
MMa35531                            --------------------NYEKYKGKADXRVKDKMKHSWNKLTSMSEY
Potassium_channel_toxin_BmTXK-      --------------------IMKNIKEKLT-EVKDKMKHSWNKLTSMSEY
MMa35044                            KK------------------QEHANHVAMKFIIVLILISVLIATTVPVSE
MMa35048                            --------------------LFLTLFVCCFIAVLVIPSEAQIDINVPCKH
BGI_novel_G000900                   ---------------------AAVVIIALLICSTMILCESQKISNLHCNN
MMa05343                            ---------------------KMSRLFVFILIALFLSAIIDVMSNFKVEG
MMa21265                            SFCPGYPGKVDFQLAQKLLPTKMHNYYKIVLIMVAFFAVIITFSNIQVEG
MMa31503                            --------------------FXLTEHLQVVLLGPVHFPVFPNLLLLQ---
MMa16285                            RIRN------------IWKIFKSPHCTEFSIVIIIFACINGGITSTLFVN
MMa26036                            ----------------------IIKWFPASVNGKGHSSCTNGLEMTEEDF
MMa01676                            --------------------HTLQLHTPSSQVGLAFLPLQCMGHSSHPTA
MMa25600                            ---------------------FTYAFVIIAFCSGILCGTVLGAIFTGSSL
MMa54155                            ----------------------IYTLYNNLLNVYVVYSIRYNFDKIHTLH
MMa43623                            LIX----------------DLQDTIYIIAKNENFIRSATNSLHLFNRXVG
MMa43621                            ---------------------TFLVPILLLFCKLSNIQXMQNILRLXVQM
MMa16284                            IIKMIVWIRAELDAACQRSVLTQNVFVIPPMIYVKMITNLKIQYNEMIXT
MMa43637                            PLTR----------------ATVTTIVKILKRKKVFVTDSNANVAFPWAF
MMa16352                            ----------------------NPMKRCQQEDVLSPISSAPNAAKIXSSA
                                                                                      

MMa12594                            GKHQSSKVYX------------------------XKMLLLSIIQPAIKLI
MMa20479                            GKHQSSKVYX------------------------XKMLLLSIIQPAIKLI
MMa43624                            TR----------------------------------TEFAWMITRIHSDA
Potassium_channel_toxin_gamma-      --------------------------------------------------
MMa26924                            PLGAEARDIPGRPVLLLDLYRKSNQIQGRIIQLGLPTLCLLCPSKQTLPT
MMa23444                            KC----------------------------------ATNADCSRKCPGN-
Potassium_channel_toxin_alpha-      KC----------------------------------ATNADCSRKCPGN-
MMa35531                            ACP---------------------------------VIEKWCEDHCAAKK
Potassium_channel_toxin_BmTXK-      ACP---------------------------------VIEKWCEDHCAAKK
MMa35044                            AQR----------------------------------QCQSITDCQQVCL
MMa35048                            GP-----------------------------------HECAEPCKRLKCL
BGI_novel_G000900                   SG------------------------------------ECISHCIRMENT
MMa05343                            ACS-----------------------------------KPCRKYCIDKGA
MMa21265                            AVCN----------------------------------LKRCQLSCRSLG
MMa31503                            -----------------------------------------CLAHIASER
MMa16285                            TLVWQX-----------------------------TXLSARLHTMIYSCA
MMa26036                            CK---------------------------------------MLCGIDGKL
MMa01676                            STTG---------------------------------SEIIAHHDIHGQN
MMa25600                            YFHIG----------------------------------YNRHNHIEDKS
MMa54155                            IALN----------------------------------------------
MMa43623                            VKLDLQIX----------------------------NAVHLINVFLFVKA
MMa43621                            PQY-----------------------------------KCLIEQIMRAIK
MMa16284                            FSKYFVFDIX----------------------------XISNNQIEKVFS
MMa43637                            RREWFG--------------------------------FXYQLFLIIENN
MMa16352                            RRE-----------------------------------DAPVQIKPFVNV
                                                                                      

MMa12594                            LLEXCIQXLLKNKIINSSDFFLICINRIRX------
MMa20479                            LLEXCIQXLLKNKIINSSDFFLICINRIRX------
MMa43624                            TRTFSSESSKLGRQPKYSDRVAVDWKFKATS-----
Potassium_channel_toxin_gamma-      ------------------------------------
MMa26924                            LSTHHRYTNVCTRSPVVLGRLCLNFAKHLATS----
MMa23444                            --PPCRNGFCACT-----------------------
Potassium_channel_toxin_alpha-      --PPCRNGFCACT-----------------------
MMa35531                            AIGKCEDTECKCLKLRKXFFLYFLYIYXKTFIA---
Potassium_channel_toxin_BmTXK-      AIGKCEDTECKCLKLRK-------------------
MMa35044                            VPLKCQYGTCYCKHNGK-------------------
MMa35048                            LPSKCGNGKCSCYPSIKIC-----------------
BGI_novel_G000900                   RAAKCINKKCYCYP----------------------
MMa05343                            RNGKCINGRCHCYY----------------------
MMa21265                            LLGKCIGDKCECVKHGK-------------------
MMa31503                            GHPPVGTDFIGGT-----------------------
MMa16285                            SYSSLNLSFAWKNPILQXRRIKEDSQIKVSFFILVL
MMa26036                            RESKCVDHWCYCSQILFP------------------
MMa01676                            DXNQCKQTTHFLPT----------------------
MMa25600                            NXDDCIKSTHFCIFSKT-------------------
MMa54155                            ---DCSXFXLLLFX----------------------
MMa43623                            GLERLMEGAXMVYATVFSKSLQX-------------
MMa43621                            RIEKIFIFSTIENX----------------------
MMa16284                            IILYLXYRFFFRISSTYVINKYICMKXLCFFXYX--
MMa43637                            YIRYIXNLFELCEIKL--------------------
MMa16352                            LSESLXXNSLLNKSHLNI------------------
                                                                        
