# Supplementary material for: Transcriptomic Analysis Reveals Diverse Expression of Scorpion Toxin Genes in Mesobuthus martensii
Source: Toxins (Basel). 2024 Sep 18;16(9):399. doi: 10.3390/toxins16090399 (PMC11435589; doi:10.3390/toxins16090399)
Supplement: Supplementary file 1 [file toxins-16-00399-s001.zip › Supplementary Information S3/KTx.fas]

>MMa26924
MKISFFLLLALVISSIGWSEAVLTNVSCGATSQCWPEASFPGLWMNPLSPSKANPRRQLPLGAEARDIPGRPVLLLDLYRKSNQIQGRIIQLGLPTLCLLCPSKQTLPTLSTHHRYTNVCTRSPVVLGRLCLNFAKHLATS
>MMa43624
MKISFLLLALVICSIGWSEAQFTDVKCTGSKQCWPVCKQMFGKPNGKCMNARLTRSEYTRTEFAWMITRIHSDATRTFSSESSKLGRQPKYSDRVAVDWKFKATS
>MMa35044
MAKHSACDGQKKARRLIPLDGKWHQTTKKQEHANHVAMKFIIVLILISVLIATTVPVSEAQRQCQSITDCQQVCLVPLKCQYGTCYCKHNGK
>MMa21265
MHSYFLLFNVKHYLRISNLEFAISAEERNIVHYSFCPGYPGKVDFQLAQKLLPTKMHNYYKIVLIMVAFFAVIITFSNIQVEGAVCNLKRCQLSCRSLGLLGKCIGDKCECVKHGK
>MMa05343
MLFDKLRLFGKYKKMSRLFVFILIALFLSAIIDVMSNFKVEGACSKPCRKYCIDKGARNGKCINGRCHCYY
>MMa16285
XCTYXIFQRKICITXKILWKILLQFDNRWFTKYRIRNIWKIFKSPHCTEFSIVIIIFACINGGITSTLFVNTLVWQXTXLSARLHTMIYSCASYSSLNLSFAWKNPILQXRRIKEDSQIKVSFFILVL
>MMa43623
REYIRLQYCICFYSXREVGKLFTKIKLYVKIYLLIMILIXDLQDTIYIIAKNENFIRSATNSLHLFNRXVGVKLDLQIXNAVHLINVFLFVKAGLERLMEGAXMVYATVFSKSLQX
>MMa35048
MRLNENQCLPSKNPVIISKMKILFLTLFVCCFIAVLVIPSEAQIDINVPCKHGPHECAEPCKRLKCLLPSKCGNGKCSCYPSIKIC
>MMa43621
LGRLISSIDIDYSGTFLVPILLLFCKLSNIQXMQNILRLXVQMPQYKCLIEQIMRAIKRIEKIFIFSTIENX
>MMa16284
XNPYKNEIFIFDSSFILLHCDIGLFQAKLKLXLRQDAIIKMIVWIRAELDAACQRSVLTQNVFVIPPMIYVKMITNLKIQYNEMIXTFSKYFVFDIXXISNNQIEKVFSIILYLXYRFFFRISSTYVINKYICMKXLCFFXYX
>MMa01676
LNXTSLLNATYVTVHFFEIRHTLQLHTPSSQVGLAFLPLQCMGHSSHPTASTTGSEIIAHHDIHGQNDXNQCKQTTHFLPT
>MMa23444
MKDILANIEDASDVLMRINLYAGDKEHYVHFFQYWNNAISLMYFRYTTQRKIVLKRFKNCILFLKMKIFFAILLILAVCSMAIWTVNGTPFAIKCATNADCSRKCPGNPPCRNGFCACT
>MMa25600
KYSLIAIYFSTSCFTIHLXIVSFRFTYAFVIIAFCSGILCGTVLGAIFTGSSLYFHIGYNRHNHIEDKSNXDDCIKSTHFCIFSKT
>MMa26036
MKLKISFLILVLFSVFFAIEGIIKWFPASVNGKGHSSCTNGLEMTEEDFCKMLCGIDGKLRESKCVDHWCYCSQILFP
>MMa35531
DYRXMMKQQFFLFLAVIVMISSVIGGRKRQGNYEKYKGKADXRVKDKMKHSWNKLTSMSEYACPVIEKWCEDHCAAKKAIGKCEDTECKCLKLRKXFFLYFLYIYXKTFIA
>MMa43637
ERSIFRSXXNMRFQKVLSEQLFKLLSISWARRSLDVPLTRATVTTIVKILKRKKVFVTDSNANVAFPWAFRREWFGFXYQLFLIIENNYIRYIXNLFELCEIKL
>MMa16352
ENEXSVLGSRFGSVSGSNNKRNPMKRCQQEDVLSPISSAPNAAKIXSSARREDAPVQIKPFVNVLSESLXXNSLLNKSHLNI
>MMa54155
RKEFFNGLNNSFLHIGIYTLYNNLLNVYVVYSIRYNFDKIHTLHIALNDCSXFXLLLFX
>MMa12594
YAQMLLENRLIKTEDKTLTGTGHLKGRHNIQVQITHPKNEDFCCCCNNSSLDLFNDDFVREPENIKSSLXXXWXMYFTLHQNGKHQSSKVYXXKMLLLSIIQPAIKLILLEXCIQXLLKNKIINSSDFFLICINRIRX
>MMa20479
YAQMLLENRLIKTEDKTLTGTGHLKGRHNIQVQITHPKNEDFCCCCNNSSLDLFNDDFVREPENIKSSLXXXWXMYFTLHQNGKHQSSKVYXXKMLLLSIIQPAIKLILLEXCIQXLLKNKIINSSDFFLICINRIRX
>MMa31503
HFIKFYFQDDGYXFXLTEHLQVVLLGPVHFPVFPNLLLLQCLAHIASERGHPPVGTDFIGGT
>BGI_novel_G000900
MKISAAVVIIALLICSTMILCESQKISNLHCNNSGECISHCIRMENTRAAKCINKKCYCYP
>Potassium_channel_toxin_BmTXK-beta
MMKQQFFLFLAVIVMISSVIEAGRGKEIMKNIKEKLTEVKDKMKHSWNKLTSMSEYACPVIEKWCEDHCA
AKKAIGKCEDTECKCLKLRK
>Potassium_channel_toxin_gamma-KTx 2.2
MKISFVLLLTLFICSIGWSEARPTDIKCSASYQCFPVCKSRFGKTNGRCVNGLCDCF
>Potassium_channel_toxin_alpha-KTx 14.4
MKIFFAILLILAVCSMAIWTVNGTPFAIKCATNADCSRKCPGNPPCRNGFCACT
