# Supplementary material for: Transcriptomic Analysis Reveals Diverse Expression of Scorpion Toxin Genes in Mesobuthus martensii
Source: Toxins (Basel). 2024 Sep 18;16(9):399. doi: 10.3390/toxins16090399 (PMC11435589; doi:10.3390/toxins16090399)
Supplement: Supplementary file 1 [file toxins-16-00399-s001.zip › Supplementary Information S3/NaTx clustalw.aln]

CLUSTAL 2.1 multiple sequence alignment


MMa32660                          --------------------------------------------------
MMa32663                          --------------------------------------------------
MMa32665                          --------------------------------------------------
MMa17853                          --------------------------------------------------
MMa17854                          --------------------------------------------------
MMa02691                          --------------------------------------------------
MMa23370                          --------------------------------------------------
MMa13616                          --------------------------------------------------
MMa13618                          --------------------------------------------------
MMa13619                          --------------------------------------------------
MMa55680                          --------------------------------------------------
MMa12627                          --------------------------------------------------
MMa34629                          --------------------------------------------------
Na+_channel_toxin_BmKT            --------------------------------------------------
MMa55372                          --------------------------------------------------
MMa53032                          --------------------------------------------------
MMa29116                          --------------------------------------------------
MMa29117                          --------------------------------------------------
MMa17864                          --------------------------------------------------
MMa17865                          --------------------------------------------------
MMa37864                          --------------------------------------------------
BGI_novel_G002900                 --------------------------------------------------
BGI_novel_G002263                 --------------------------------------------------
BmLVP1-alpha                      --------------------------------------------------
BGI_novel_G003788                 --------------------------------------------------
MMa44290                          --------------------------------------------------
MMa43955                          --------------------------------------------------
MMa43956                          --------------------------------------------------
BGI_novel_G003355                 --------------------------------------------------
venom_sodium_channel_toxin-4      --------------------------------------------------
MMa13213                          --------------------------------------------------
MMa38588                          --------------------------------------------------
MMa10609                          --------------------------------------------------
MMa32661                          --------------------------------------------------
MMa26033                          --------------------------------------------------
MMa44056                          TDGSSTKNGYPTECDPVTVSCIPLGETTQCFSEYYAAISSWDILYLAGAT
MMa41588                          --------------------------------------------------
MMa21232                          --------------------------------------------------
MMa21117                          --------------------------------------------------
MMa17863                          --------------------------------------------------
MMa13212                          --------------------------------------------------
MMa18827                          -------------------------------------------------M
MMa46992                          --------------------------------------------------
                                                                                    

MMa32660                          -----------------------------------------------INN
MMa32663                          ------------------------------------------------KI
MMa32665                          --------------------------------------------------
MMa17853                          --------------------------------------------------
MMa17854                          -------------------------------------------------D
MMa02691                          --------------------------------------------------
MMa23370                          --------------------------------------------------
MMa13616                          --------------------------------------------------
MMa13618                          --------------------------------------------------
MMa13619                          --------------------------------------------------
MMa55680                          --------------------------------------------------
MMa12627                          -MVTCSFTALNPGVKHLALEMQVLLDMASNRNLFCLHLILVQTENSLKRF
MMa34629                          ------------------MSPTTTATSWNFGTSSNDSIFAAFPENSIKRF
Na+_channel_toxin_BmKT            --------------------------------------------------
MMa55372                          --------------------------------------------------
MMa53032                          --------------------------------------------------
MMa29116                          --------------------MKVAIKNAERTVPLMVIAGPGDLHAGVKAF
MMa29117                          --------------------------------------------------
MMa17864                          ---------------MGSIGWLKDGVQWAGPGPSTGWLKDRVQQAGPGPP
MMa17865                          --------------------------------MREECAYDLLLRVIRINF
MMa37864                          ---------------RNIXKIFHNXHXLSIIPXKKKKNSXQXIKRIRMTT
BGI_novel_G002900                 -----------------------------------------------MSI
BGI_novel_G002263                 -----------------------------------------MMKFVLFGM
BmLVP1-alpha                      -----------------------------------------MMKFVLFGM
BGI_novel_G003788                 ------------------------------------------MKMKLFYI
MMa44290                          --------------------------------------------------
MMa43955                          --------------------------------------------------
MMa43956                          --------------------------------------------------
BGI_novel_G003355                 --------------------------------------------------
venom_sodium_channel_toxin-4      --------------------------------------------------
MMa13213                          --------------------------------------------------
MMa38588                          ---------------------------------LQQLTCFNLIKTPEGIN
MMa10609                          --------------------------------------------------
MMa32661                          -----------------------------------------TEVNLIKKK
MMa26033                          ---------------------------------------------RIMNY
MMa44056                          CRAHHKLANTREGVNRMVEGWGSTGRARTPPEKLEVWDPDLNPDPPGWAL
MMa41588                          -------------------------------LFGLIPKFCIIWKSFTFAC
MMa21232                          --------------------------------------------------
MMa21117                          ----------------------------------------LLQDFXKGKN
MMa17863                          --------------------------------------------MLIGVL
MMa13212                          --------------------------------------------------
MMa18827                          NTFVVVFLLLTAILCHAEHALDETARGCNRLNKKCNSDGDCCRYGAPYGG
MMa46992                          ------------------------------------------------ND
                                                                                    

MMa32660                          CAFYFKSIQYVIIITINLNQLFGRHNSFWLSPIYPKLVY---RQLDRSNN
MMa32663                          YAFYFRSIQYFIIITIN--QLFGRHNKIWSRPXSSKLLY---RHLDRSNN
MMa32665                          CAFYFKSIQYVIIITINLNQLFGRHNKLWFCPKYPKLVY---CQLDXSNN
MMa17853                          ARIGAFSITFVRTYVRLMEVLVIAIFGNWHVGVIIFIIG---FQLGLERP
MMa17854                          ARIGAFXIILVGYCVKVMEDLVIAIFGNWHVGVMIFIIG---FQLGLERP
MMa02691                          -MNYLVMINLALLLMTGVESGRDAYIAQNYNCVYHC------FRDDYCNG
MMa23370                          -MNYLVMINLALLLMTGVESGRDAYIAQNYNCVYHC------FRDDYCNG
MMa13616                          -MNYLVMISFALLLMTGVESVRDAYIAKPENCVYEC------GITQDCNK
MMa13618                          -MNYLVMISFALLLMTGVESVRDAYIAKPENCVYEC------GITQDCNK
MMa13619                          -MNYLVMISFALLLMTGVESVRDAYIAKPENCVYHC------ATNEGCNK
MMa55680                          -MNYLVMISFALLLMRGVESVRDAYIAKPHNCVYEC------FREANCKD
MMa12627                          KMNYLVMISFAFLLMTGVESVRDAYIAQNYNCLYHC------ARDAYCNE
MMa34629                          KMNYLVFFSLALLVMTGVESVRDGYIADDKNCAYFC------GRNAYCDD
Na+_channel_toxin_BmKT            -MNYLVFFSLALLVMTGVESVRDGYIADDKNCAYFC------GRNAYCDD
MMa55372                          --------------MTGVESVKDGYIADDRNCPYFC------GRNAYCDG
MMa53032                          -MKLFLLLVISASMLIEVYSGDGYIRKADDGCKLSCFAVLP-GENEMCRK
MMa29116                          LMIRHGNLKVIHAVAKKVYSGDGYIRKLDDGCKLSCNPLLL-GENDMCKL
MMa29117                          ---------------DGLVNADGYIR-GSNGCKVSC----L-WGNEGCNK
MMa17864                          HEKLEVWDPDLNPDPPGVKADNGYLLNKYTGCKIWC----V-INNESCNS
MMa17865                          IMKTVIFLIVSSLLLIGVKTDNGYLLDKYTGCKVWC----V-INNESCNS
MMa37864                          IFLIFTALLFIIDDQVEGTERVDAYPVNKNGCFYPCMYY---DNNQKCSN
BGI_novel_G002900                 IFLIFAAMLFIVDDQVEGAELVDAYPLDNNGCFYPCYHK---DDNQKCSN
BGI_novel_G002263                 IVILFSLMGSIRG-----DDDPGNYPTNAYGNKYYCTIL---GENEYCRK
BmLVP1-alpha                      IVILFSLMGSIRG-----DDDPGNYPTNAYGNKYYCTIL---GENEYCRK
BGI_novel_G003788                 IIILLCIGSTYNWKLSFWEETPGNYPKNVYGHRYTCPTK---YRNRFCKK
MMa44290                          --------------------TPGNYPRNVEGYRYTCPTK---YRNRFCKK
MMa43955                          ------------FISEMDASMFDDGYPVKNGCRISCIPD---EHDDLCEQ
MMa43956                          ------------FISEMDASMFDDGYPVKNGCRISCIPD---EHDDLCEQ
BGI_novel_G003355                 ----------------MDASMFDDGYPVKNGCRISCIPD---EHDDLCEQ
venom_sodium_channel_toxin-4      MKNLFVIVLMIALLTEMDTSIFDDGYPVKNGCRISCIPS---EHDDICDQ
MMa13213                          ----------------MDTSMFDDGYPVKNGCRISCIPS---EHDDLCDQ
MMa38588                          LQIYYTVLIASSLLILGVEGLKEGYPVDKDDCIPPC------WYSKSCNS
MMa10609                          --------------------KDGYIMIKDTNCKYLCNIF---KKWEYCSP
MMa32661                          QNEIFLNISGHLSNNGGVLGKKNGYAVDSSGKVAEC------LFNNYCNN
MMa26033                          SKLYIVYAIGICSMINMIESEGYYPIDDSNNNYFLCHHK---EKVNRCMK
MMa44056                          LLWKVRVYYTLQSFQRAVAIFAAVAPELWCPKDFPFLGELD-VRKPLSFR
MMa41588                          FFHYITRTSTAIQFLACKRATILTEKASYLTTIIICRITIL-FALYFSIR
MMa21232                          -YIIGSTVSGLVAXLSGISVQKQXGCLQKPSVAFCCLHKFS-QSSPRFSS
MMa21117                          RAKKLFSFSASSPLIYCNFIGKFVTPTSERKCAITRFSLVLXCTKYYTWK
MMa17863                          TKKSGYPTDHDGCKTWCVFNHFFAIRSNEGETKRTKKWSSVKQLQEIPRH
MMa13212                          -FSKIFVIRLSFQLLHFDDLGSHISIPSNSPQHLHASAS---KSHPPDSA
MMa18827                          ALMLCITCIVPWAGSARTANATDGMHAVLSNFRFTNDHDATFHSVRVQSG
MMa46992                          MXIFMXFTLFHXYLILWFSRHIHVTITGKITCRNRKIYLHSSKSCPLEGF
                                                                                    

MMa32660                          IXV-SSNILCQHN--------ILLCIRYCSNC--XINIQQLYHYYRQHTH
MMa32663                          MIV-SSNIRSXHN--------ILLCICCCSNC--LTNIHXLYHYYRQHTH
MMa32665                          TLS-KQQYPLSAX--------YTFLHPLLERX--QEILKKNFIFVSFYRV
MMa17853                          TNV-VQNNTS----------------------------------------
MMa17854                          TNV-VQNNTSIYVTFXMSANKIYHHXCLLHRD--LXILIKMFPLEIYPFR
MMa02691                          LCT-ENGADSGYCYLAX---------------------------------
MMa23370                          LCT-ENGADSGYCYLADFIPQAGRSRLPGLG-----IKSPTARDRPPLGW
MMa13616                          LCT-ENGAESGYCQWGGKYGNACWCIKLPDS-----VPIRVPGKCQR---
MMa13618                          LCT-ENGAESGYCQWGGKYGNACWCIKLPDS-----VPIRVPGKCQR---
MMa13619                          LCT-DNGAESGYCQWGGRYGNACWCIKLPDR-----VPIRVPGKCHR---
MMa55680                          ICT-KNGAKSGYCYLFSKYGAACWCIDLPDN-----VPINVPGKCHPR--
MMa12627                          LCT-KNGAKSGSCPYLGEHKFACYCKDLPDN-----VPIRVPGKCHRR--
MMa34629                          ECK-KNGAESGYCQWAGVYGNACWCYKLPDK-----VPIRVPGKCNGG--
Na+_channel_toxin_BmKT            ECK-KNGAESGYCQWAGVYGNACWCYKLPDK-----VPIRVPGKCNGG--
MMa55372                          ECK-KNRAESGYCQWASKYGNACWCYKLPDD-----ARIMKPGRCNGG--
MMa53032                          ECV-KRKANWGYCYGWGV---ACWCEGLPDN----KIWKKETNTCGRKK-
MMa29116                          QCK-IRGSGYGYYYGWGW---VCWCEGLPEN----RIWKKETNKCGGKK-
MMa29117                          ECR-AYGASYGYCWTWGL---ACWCEGLPDD----KTWKSESNTCGGKKX
MMa17864                          ECK-LRRGNYGYCYFWKL---ACYCEGAPKS----ELWAYETNKCNGRM-
MMa17865                          ECK-IRGGYYGYCYFWKL---ACFCQGARKS----ELWNYNTNKCNGKL-
MMa37864                          FCK-HLGGWSGYCYAFNC---KCENLPKDVSH--KLSIP-IVACGHGYLP
BGI_novel_G002900                 FCQ-SLGASTGYCYFFNC---KCDDLSTDVRH--DLDFPTFSSCSAGNLP
BGI_novel_G002263                 ICK-LHGVSYGYCYNS-----RCWCEYLEDKD--VTIWNAVKNHCTNTIL
BmLVP1-alpha                      ICK-LHGVTYGYCYNS-----RCWCEKLEDKD--VTIWNAVKNHCTNTIL
BGI_novel_G003788                 VCK-LHGVYSGICDFNNL---NCWCEYLKDEY--VWFWPAYKSNCRRKS-
MMa44290                          VCR-LHGVYSGYCDFTNQ---NCWCDYLRDEY--IKFWFAYKNHCKGKFN
MMa43955                          FCK-KNKAETGGCDFDAD---ACKCWGELGG---MEIWEPKSSECKSWND
MMa43956                          FCK-KNKAETGGCDFDAD---ACKCWGELGG---MEIWEPKSSECKSWND
BGI_novel_G003355                 FCK-KNKAETGGCDFDAD---ACKCWGELGG---MEIWEPKSSECKSWND
venom_sodium_channel_toxin-4      FCK-KKKAKSGGCDFDAD---ACKCWGELDE---MEIWEPKTSKCNSWND
MMa13213                          FCK-KNKAESGGCDFDAD---ACKCWGVKPG---FHITRNSKQTTETEQL
MMa38588                          WCIKEHKAESGYCTFNLG----CWCYKLPDS----VKIDKEGMICKNEVF
MMa10609                          LCQ-SEGAETGYCYNFG-----CWCVGLPDG---TPVYGDRGRIC-----
MMa32661                          ECTKVYYADKGYCCLLK-----CYCFGLADDKPVLDIWDSTKNYCDVQII
MMa26033                          ICT-GRHADHGYCFTT-----VCYCGNDXIILVYQTRISVRNIDVHFFXL
MMa44056                          SLRGQSGRSVMSTSLGSKYTASCVSAPSVDGGNSWPLKVASATQCTGYEC
MMa41588                          NNEIIRLTNRKYISFIIVLFSNRYLGYTEHLX---DICSIXINYFMTTAX
MMa21232                          YTHSSXLPLIIKKRSFTLN--TCIIFKKFAMK----IIKTVKIFISIFSX
MMa21117                          NTNTLLGNYSNLLDNRPLNFRYLYLESLMKKQLAQHNTLXTANICTSMSP
MMa17863                          FFFGQQMTPHSIQVEHYVAGRNKPFHRLPTPAEGRAGLWRTGIECRAP--
MMa13212                          LFFLQNWSQRSSCSLGMHEIRQPFLTGYPSS-----NIDVSISEIX----
MMa18827                          RAKQALPQAAHPCGGVSRIVEDGDRRAGPGPHDKYFRGEVSQIVEDGYGP
MMa46992                          CTNMQKSSNINHIHLPELCIIHRIVDVHWNNK---PCCIRLLLLCNRQQY
                                                                                    

MMa32660                          SSCQALX-------------------------------------------
MMa32663                          SSCQALPHYWKDDEKYKEKFHFCFFLSSLLQ-------------------
MMa32665                          YFS-----------------------------------------------
MMa17853                          --------------------------------------------------
MMa17854                          IFNVX---------------------------------------------
MMa02691                          --------------------------------------------------
MMa23370                          APLRLLYLHHSSRLHGTPPWDLRPLLRTCTSRRAYLPGTPPWDLRPLLRT
MMa13616                          --------------------------------------------------
MMa13618                          --------------------------------------------------
MMa13619                          --------------------------------------------------
MMa55680                          --------------------------------------------------
MMa12627                          --------------------------------------------------
MMa34629                          --------------------------------------------------
Na+_channel_toxin_BmKT            --------------------------------------------------
MMa55372                          --------------------------------------------------
MMa53032                          --------------------------------------------------
MMa29116                          --------------------------------------------------
MMa29117                          FCLKVLKEYVC---------------------------------------
MMa17864                          --------------------------------------------------
MMa17865                          --------------------------------------------------
MMa37864                          EPTTTENPXNCFXNKECXLNCS----------------------------
BGI_novel_G002900                 EVTTTK--------------------------------------------
BGI_novel_G002263                 YPNGK---------------------------------------------
BmLVP1-alpha                      YPNGK---------------------------------------------
BGI_novel_G003788                 --------------------------------------------------
MMa44290                          KTVX----------------------------------------------
MMa43955                          NLITKILEN-----------------------------------------
MMa43956                          NLITKILEN-----------------------------------------
BGI_novel_G003355                 NLITKILEN-----------------------------------------
venom_sodium_channel_toxin-4      NLITKILEN-----------------------------------------
MMa13213                          KCVLR---------------------------------------------
MMa38588                          H-------------------------------------------------
MMa10609                          --------------------------------------------------
MMa32661                          DLSXLXXLXRIELIXNKMHNYXX---------------------------
MMa26033                          NLRIKIFSFYNFDXX-----------------------------------
MMa44056                          GLLTPRPGKLSEFSVFVFRSLCGSEW------------------------
MMa41588                          ISRLFA--------------------------------------------
MMa21232                          --------------------------------------------------
MMa21117                          X-------------------------------------------------
MMa17863                          --------------------------------------------------
MMa13212                          --------------------------------------------------
MMa18827                          HDKNFQGVGPKTRTRVLQSGKPKRFHAANPADLDPVR-------------
MMa46992                          LRLX----------------------------------------------
                                                                                    

MMa32660                          --------------------------------------------------
MMa32663                          --------------------------------------------------
MMa32665                          --------------------------------------------------
MMa17853                          --------------------------------------------------
MMa17854                          --------------------------------------------------
MMa02691                          --------------------------------------------------
MMa23370                          CTSRRAYVGPIFNPGPAGTWAVDRRTTEPPPTKEGAARLYRPRKNFFTWD
MMa13616                          --------------------------------------------------
MMa13618                          --------------------------------------------------
MMa13619                          --------------------------------------------------
MMa55680                          --------------------------------------------------
MMa12627                          --------------------------------------------------
MMa34629                          --------------------------------------------------
Na+_channel_toxin_BmKT            --------------------------------------------------
MMa55372                          --------------------------------------------------
MMa53032                          --------------------------------------------------
MMa29116                          --------------------------------------------------
MMa29117                          --------------------------------------------------
MMa17864                          --------------------------------------------------
MMa17865                          --------------------------------------------------
MMa37864                          --------------------------------------------------
BGI_novel_G002900                 --------------------------------------------------
BGI_novel_G002263                 --------------------------------------------------
BmLVP1-alpha                      --------------------------------------------------
BGI_novel_G003788                 --------------------------------------------------
MMa44290                          --------------------------------------------------
MMa43955                          --------------------------------------------------
MMa43956                          --------------------------------------------------
BGI_novel_G003355                 --------------------------------------------------
venom_sodium_channel_toxin-4      --------------------------------------------------
MMa13213                          --------------------------------------------------
MMa38588                          --------------------------------------------------
MMa10609                          --------------------------------------------------
MMa32661                          --------------------------------------------------
MMa26033                          --------------------------------------------------
MMa44056                          --------------------------------------------------
MMa41588                          --------------------------------------------------
MMa21232                          --------------------------------------------------
MMa21117                          --------------------------------------------------
MMa17863                          --------------------------------------------------
MMa13212                          --------------------------------------------------
MMa18827                          --------------------------------------------------
MMa46992                          --------------------------------------------------
                                                                                    

MMa32660                          -------------------------------------------
MMa32663                          -------------------------------------------
MMa32665                          -------------------------------------------
MMa17853                          -------------------------------------------
MMa17854                          -------------------------------------------
MMa02691                          -------------------------------------------
MMa23370                          SVRTTCVPSPSSSRHVGHLYRKSIEARKNGMDFNQSLPHLGYS
MMa13616                          -------------------------------------------
MMa13618                          -------------------------------------------
MMa13619                          -------------------------------------------
MMa55680                          -------------------------------------------
MMa12627                          -------------------------------------------
MMa34629                          -------------------------------------------
Na+_channel_toxin_BmKT            -------------------------------------------
MMa55372                          -------------------------------------------
MMa53032                          -------------------------------------------
MMa29116                          -------------------------------------------
MMa29117                          -------------------------------------------
MMa17864                          -------------------------------------------
MMa17865                          -------------------------------------------
MMa37864                          -------------------------------------------
BGI_novel_G002900                 -------------------------------------------
BGI_novel_G002263                 -------------------------------------------
BmLVP1-alpha                      -------------------------------------------
BGI_novel_G003788                 -------------------------------------------
MMa44290                          -------------------------------------------
MMa43955                          -------------------------------------------
MMa43956                          -------------------------------------------
BGI_novel_G003355                 -------------------------------------------
venom_sodium_channel_toxin-4      -------------------------------------------
MMa13213                          -------------------------------------------
MMa38588                          -------------------------------------------
MMa10609                          -------------------------------------------
MMa32661                          -------------------------------------------
MMa26033                          -------------------------------------------
MMa44056                          -------------------------------------------
MMa41588                          -------------------------------------------
MMa21232                          -------------------------------------------
MMa21117                          -------------------------------------------
MMa17863                          -------------------------------------------
MMa13212                          -------------------------------------------
MMa18827                          -------------------------------------------
MMa46992                          -------------------------------------------
                                                                             
