# Supplementary material for: Transcriptomic Analysis Reveals Diverse Expression of Scorpion Toxin Genes in Mesobuthus martensii
Source: Toxins (Basel). 2024 Sep 18;16(9):399. doi: 10.3390/toxins16090399 (PMC11435589; doi:10.3390/toxins16090399)
Supplement: Supplementary file 1 [file toxins-16-00399-s001.zip › Supplementary Information S3/NaTx.fas]

>MMa02691
MNYLVMINLALLLMTGVESGRDAYIAQNYNCVYHCFRDDYCNGLCTENGADSGYCYLAX
>MMa23370
MNYLVMINLALLLMTGVESGRDAYIAQNYNCVYHCFRDDYCNGLCTENGADSGYCYLADFIPQAGRSRLPGLGIKSPTARDRPPLGWAPLRLLYLHHSSRLHGTPPWDLRPLLRTCTSRRAYLPGTPPWDLRPLLRTCTSRRAYVGPIFNPGPAGTWAVDRRTTEPPPTKEGAARLYRPRKNFFTWDSVRTTCVPSPSSSRHVGHLYRKSIEARKNGMDFNQSLPHLGYS
>MMa32665
CAFYFKSIQYVIIITINLNQLFGRHNKLWFCPKYPKLVYCQLDXSNNTLSKQQYPLSAXYTFLHPLLERXQEILKKNFIFVSFYRVYFS
>MMa38588
LQQLTCFNLIKTPEGINLQIYYTVLIASSLLILGVEGLKEGYPVDKDDCIPPCWYSKSCNSWCIKEHKAESGYCTFNLGCWCYKLPDSVKIDKEGMICKNEVFH
>MMa46992
NDMXIFMXFTLFHXYLILWFSRHIHVTITGKITCRNRKIYLHSSKSCPLEGFCTNMQKSSNINHIHLPELCIIHRIVDVHWNNKPCCIRLLLLCNRQQYLRLX
>MMa53032
MKLFLLLVISASMLIEVYSGDGYIRKADDGCKLSCFAVLPGENEMCRKECVKRKANWGYCYGWGVACWCEGLPDNKIWKKETNTCGRKK
>MMa55680
MNYLVMISFALLLMRGVESVRDAYIAKPHNCVYECFREANCKDICTKNGAKSGYCYLFSKYGAACWCIDLPDNVPINVPGKCHPR
>MMa41588
LFGLIPKFCIIWKSFTFACFFHYITRTSTAIQFLACKRATILTEKASYLTTIIICRITILFALYFSIRNNEIIRLTNRKYISFIIVLFSNRYLGYTEHLXDICSIXINYFMTTAXISRLFA
>MMa26033
RIMNYSKLYIVYAIGICSMINMIESEGYYPIDDSNNNYFLCHHKEKVNRCMKICTGRHADHGYCFTTVCYCGNDXIILVYQTRISVRNIDVHFFXLNLRIKIFSFYNFDXX
>MMa29116
MKVAIKNAERTVPLMVIAGPGDLHAGVKAFLMIRHGNLKVIHAVAKKVYSGDGYIRKLDDGCKLSCNPLLLGENDMCKLQCKIRGSGYGYYYGWGWVCWCEGLPENRIWKKETNKCGGKK
>MMa32660
INNCAFYFKSIQYVIIITINLNQLFGRHNSFWLSPIYPKLVYRQLDRSNNIXVSSNILCQHNILLCIRYCSNCXINIQQLYHYYRQHTHSSCQALX
>MMa32661
TEVNLIKKKQNEIFLNISGHLSNNGGVLGKKNGYAVDSSGKVAECLFNNYCNNECTKVYYADKGYCCLLKCYCFGLADDKPVLDIWDSTKNYCDVQIIDLSXLXXLXRIELIXNKMHNYXX
>MMa21117
LLQDFXKGKNRAKKLFSFSASSPLIYCNFIGKFVTPTSERKCAITRFSLVLXCTKYYTWKNTNTLLGNYSNLLDNRPLNFRYLYLESLMKKQLAQHNTLXTANICTSMSPX
>MMa13616
MNYLVMISFALLLMTGVESVRDAYIAKPENCVYECGITQDCNKLCTENGAESGYCQWGGKYGNACWCIKLPDSVPIRVPGKCQR
>MMa13618
MNYLVMISFALLLMTGVESVRDAYIAKPENCVYECGITQDCNKLCTENGAESGYCQWGGKYGNACWCIKLPDSVPIRVPGKCQR
>MMa21232
YIIGSTVSGLVAXLSGISVQKQXGCLQKPSVAFCCLHKFSQSSPRFSSYTHSSXLPLIIKKRSFTLNTCIIFKKFAMKIIKTVKIFISIFSX
>MMa43955
FISEMDASMFDDGYPVKNGCRISCIPDEHDDLCEQFCKKNKAETGGCDFDADACKCWGELGGMEIWEPKSSECKSWNDNLITKILEN
>MMa32663
KIYAFYFRSIQYFIIITINQLFGRHNKIWSRPXSSKLLYRHLDRSNNMIVSSNIRSXHNILLCICCCSNCLTNIHXLYHYYRQHTHSSCQALPHYWKDDEKYKEKFHFCFFLSSLLQ
>MMa37864
RNIXKIFHNXHXLSIIPXKKKKNSXQXIKRIRMTTIFLIFTALLFIIDDQVEGTERVDAYPVNKNGCFYPCMYYDNNQKCSNFCKHLGGWSGYCYAFNCKCENLPKDVSHKLSIPIVACGHGYLPEPTTTENPXNCFXNKECXLNCS
>MMa12627
MVTCSFTALNPGVKHLALEMQVLLDMASNRNLFCLHLILVQTENSLKRFKMNYLVMISFAFLLMTGVESVRDAYIAQNYNCLYHCARDAYCNELCTKNGAKSGSCPYLGEHKFACYCKDLPDNVPIRVPGKCHRR
>MMa13619
MNYLVMISFALLLMTGVESVRDAYIAKPENCVYHCATNEGCNKLCTDNGAESGYCQWGGRYGNACWCIKLPDRVPIRVPGKCHR
>MMa17853
ARIGAFSITFVRTYVRLMEVLVIAIFGNWHVGVIIFIIGFQLGLERPTNVVQNNTS
>MMa17854
DARIGAFXIILVGYCVKVMEDLVIAIFGNWHVGVMIFIIGFQLGLERPTNVVQNNTSIYVTFXMSANKIYHHXCLLHRDLXILIKMFPLEIYPFRIFNVX
>MMa17863
MLIGVLTKKSGYPTDHDGCKTWCVFNHFFAIRSNEGETKRTKKWSSVKQLQEIPRHFFFGQQMTPHSIQVEHYVAGRNKPFHRLPTPAEGRAGLWRTGIECRAP
>MMa17864
MGSIGWLKDGVQWAGPGPSTGWLKDRVQQAGPGPPHEKLEVWDPDLNPDPPGVKADNGYLLNKYTGCKIWCVINNESCNSECKLRRGNYGYCYFWKLACYCEGAPKSELWAYETNKCNGRM
>MMa17865
MREECAYDLLLRVIRINFIMKTVIFLIVSSLLLIGVKTDNGYLLDKYTGCKVWCVINNESCNSECKIRGGYYGYCYFWKLACFCQGARKSELWNYNTNKCNGKL
>MMa29117
DGLVNADGYIRGSNGCKVSCLWGNEGCNKECRAYGASYGYCWTWGLACWCEGLPDDKTWKSESNTCGGKKXFCLKVLKEYVC
>MMa34629
MSPTTTATSWNFGTSSNDSIFAAFPENSIKRFKMNYLVFFSLALLVMTGVESVRDGYIADDKNCAYFCGRNAYCDDECKKNGAESGYCQWAGVYGNACWCYKLPDKVPIRVPGKCNGG
>MMa55372
MTGVESVKDGYIADDRNCPYFCGRNAYCDGECKKNRAESGYCQWASKYGNACWCYKLPDDARIMKPGRCNGG
>MMa13212
FSKIFVIRLSFQLLHFDDLGSHISIPSNSPQHLHASASKSHPPDSALFFLQNWSQRSSCSLGMHEIRQPFLTGYPSSNIDVSISEIX
>MMa43956
FISEMDASMFDDGYPVKNGCRISCIPDEHDDLCEQFCKKNKAETGGCDFDADACKCWGELGGMEIWEPKSSECKSWNDNLITKILEN
>MMa44056
TDGSSTKNGYPTECDPVTVSCIPLGETTQCFSEYYAAISSWDILYLAGATCRAHHKLANTREGVNRMVEGWGSTGRARTPPEKLEVWDPDLNPDPPGWALLLWKVRVYYTLQSFQRAVAIFAAVAPELWCPKDFPFLGELDVRKPLSFRSLRGQSGRSVMSTSLGSKYTASCVSAPSVDGGNSWPLKVASATQCTGYECGLLTPRPGKLSEFSVFVFRSLCGSEW
>MMa10609
KDGYIMIKDTNCKYLCNIFKKWEYCSPLCQSEGAETGYCYNFGCWCVGLPDGTPVYGDRGRIC
>MMa13213
MDTSMFDDGYPVKNGCRISCIPSEHDDLCDQFCKKNKAESGGCDFDADACKCWGVKPGFHITRNSKQTTETEQLKCVLR
>MMa18827
MNTFVVVFLLLTAILCHAEHALDETARGCNRLNKKCNSDGDCCRYGAPYGGALMLCITCIVPWAGSARTANATDGMHAVLSNFRFTNDHDATFHSVRVQSGRAKQALPQAAHPCGGVSRIVEDGDRRAGPGPHDKYFRGEVSQIVEDGYGPHDKNFQGVGPKTRTRVLQSGKPKRFHAANPADLDPVR
>BGI_novel_G003355
MDASMFDDGYPVKNGCRISCIPDEHDDLCEQFCKKNKAETGGCDFDADACKCWGELGGMEIWEPKSSECKSWNDNLITKILEN
>BGI_novel_G002900
MSIIFLIFAAMLFIVDDQVEGAELVDAYPLDNNGCFYPCYHKDDNQKCSNFCQSLGASTGYCYFFNCKCDDLSTDVRHDLDFPTFSSCSAGNLPEVTTTK
>BGI_novel_G002263
MMKFVLFGMIVILFSLMGSIRGDDDPGNYPTNAYGNKYYCTILGENEYCRKICKLHGVSYGYCYNSRCWCEYLEDKDVTIWNAVKNHCTNTILYPNGK
>BGI_novel_G003788
MKMKLFYIIIILLCIGSTYNWKLSFWEETPGNYPKNVYGHRYTCPTKYRNRFCKKVCKLHGVYSGICDFNNLNCWCEYLKDEYVWFWPAYKSNCRRKS
>MMa44290
TPGNYPRNVEGYRYTCPTKYRNRFCKKVCRLHGVYSGYCDFTNQNCWCDYLRDEYIKFWFAYKNHCKGKFNKTVX
>Na+_channel_toxin_BmKT
MNYLVFFSLALLVMTGVESVRDGYIADDKNCAYFCGRNAYCDDECKKNGAESGYCQWAGVYGNACWCYKL
PDKVPIRVPGKCNGG
>venom_sodium_channel_toxin-4 
MKNLFVIVLMIALLTEMDTSIFDDGYPVKNGCRISCIPSEHDDICDQFCKKKKAKSGGCDFDADACKCWG
ELDEMEIWEPKTSKCNSWNDNLITKILEN
>BmLVP1-alpha
MMKFVLFGMIVILFSLMGSIRGDDDPGNYPTNAYGNKYYCTILGENEYCRKICKLHGVTYGYCYNSRCWC
EKLEDKDVTIWNAVKNHCTNTILYPNGK
