# Supplementary material for: Transcriptomic Analysis Reveals Diverse Expression of Scorpion Toxin Genes in Mesobuthus martensii
Source: Toxins (Basel). 2024 Sep 18;16(9):399. doi: 10.3390/toxins16090399 (PMC11435589; doi:10.3390/toxins16090399)
Supplement: Supplementary file 1 [file toxins-16-00399-s001.zip › Supplementary Information S3/U24-ctenitoxin-Pn1a-like clustalw.aln]

CLUSTAL 2.1 multiple sequence alignment


BGI_novel_G003352             --------------------------------------------------
U24-ctenitoxin-Pn1a-like      --------------------------------------------------
MMa01529                      --------------------------------------------------
MMa01531                      --------------------------------------------MSKKTQ
MMa17454                      --------------------------------------------------
MMa23846                      --------MDILYLMAASYRAHHRLANAHDGVNRVKYSCYYLVYECINAV
MMa47922                      MSADEFWWADQTKKDEKSKPKEIILTKKSNFVIKENISGKTLNKINVSGY
MMa21474                      --------------------------------------------------
                                                                                

BGI_novel_G003352             ------MAAMKFFLLSFYILAAVAFIRADEDSNEENGKGKCQEAREKSIA
U24-ctenitoxin-Pn1a-like      ---------MKFLTVIFFILFTVALTVADEEPEEP--EGICAEARRKSSA
MMa01529                      -------------------MKLIILLSIIIPIILAEDKTECQRHRERELE
MMa01531                      KEPKTQHIMKTLIEEPSNQQENWEIIRETNPKIMDQAETECERHRKREQE
MMa17454                      --------HINKELKMKKIYLMLCIGFILIEIYSAQKKSECQEHREKAEK
MMa23846                      NYSYCSSINYKRQILVLAVDMLPKDNKTEHAMSASNAPSSECIIRREEAQ
MMa47922                      LMNEIKVENSNLQILVLAVHSQTKD-KPKHAMSDP--ISSECIIRREEAL
MMa21474                      ------------------MSEPLLVSSVEISESGAPNQIPCCASARANQL
                                                                           .    

BGI_novel_G003352             NKAHIKIIFECEDEDTFQGLQCFHGT-PFCVCYSRDGFPISRVSSQLRRC
U24-ctenitoxin-Pn1a-like      NDAKVKIVYECEDDDTFVGLQCYQHS-KFCACYSRDGQAISTASTKLRRC
MMa01529                      NDDKIHLIPKCDENGDYEGLQCHAIN-HICQCWNKAGHPLTAPSKALKAC
MMa01531                      HDAIGLVIPKCDKNGDYEGLQCHKDH-TFCQCWDKKGKPLTKPSKNIKAC
MMa17454                      STAPLKVVPICEPNGDYAGLQCHSEG-KFCSCWRKDGTLITQPSTKIKFC
MMa23846                      YNPHPYIIPECDENGDYSDRQCLYDNPEMCQCWNKEKMSISGDFKKIVHC
MMa47922                      KNPHPEIIPECDANGDYSERQCFPDYREMCQCWNKNGDPVSGDFTIIVDC
MMa21474                      NERTPYIIYHCDENGDYSPLQETVDSPKWKWCFDKDGGNLLGPSRNIQSC
                                    ::  *: :. :   *          *: :    :      :  *

BGI_novel_G003352             ECLREADIQSSKG---EDVYVPTCEEDGAFTPKQCDSSTGKCWCVNSDGS
U24-ctenitoxin-Pn1a-like      ECMREADIQISKE---DETYVPTCEEDGSYFPKQCD--ADKCWCVNSHGE
MMa01529                      ECIREKASAEKDD--LLGSYIPQCKEDGTYERKQCWGSTGTCWCVDEKGT
MMa01531                      ECPREKAKLERNA--WSGDYIPQCREDGTYERKQCWEWKNLCWCVDKDGK
MMa17454                      QCLREKDEKLKNSKGAIGAFIPQCHEDGKFKKQQCWGSIGKCWCVDTETG
MMa23846                      KCYQERASAVS--KQMIGVFVPQCEDNGIYKSKQCWGSTGMCWCVNSSGE
MMa47922                      SCFSKRAEALENSKHLIGVFVPQCNVDGTYRGKQCSASSGMCWEITKGEG
MMa21474                      NCVIKNHQLEKSG----AAHTFGCDSQGYFAVHQSNDTHGWCVHRETGET
                              .*  :              .   *  :* :  :*.    . *        

BGI_novel_G003352             KNSEPTSAEMDC--------------------------------------
U24-ctenitoxin-Pn1a-like      KISEPTTGDIEC--------------------------------------
MMa01529                      KTTEPKREEIECPE------------------------------------
MMa01531                      KLTEESKEDITCED------------------------------------
MMa17454                      KNVTGRGKDC----------------------------------------
MMa23846                      KISEPTRYGVNCPQEWSEHGPLNLILEPCSYCILTQAKRPLSAGWPRGKA
MMa47922                      PVPTTGCTHTRGGGRMVKDG--------------ITRPGPVPRKNPGLDP
MMa21474                      TVRPILLDAIARVTSP--------------STKVTTRTKMGEVCGGPWKV
                                                                                

BGI_novel_G003352             ----------------------------------------------
U24-ctenitoxin-Pn1a-like      ----------------------------------------------
MMa01529                      ----------------------------------------------
MMa01531                      ----------------------------------------------
MMa17454                      ----------------------------------------------
MMa23846                      LAYHSGGSGFKSGPHTSSFSGGVRARPVEPHPSTIRLTLSRVLASL
MMa47922                      GRGNPASSSVVRQRVTTRPSGRVRQRVPLAIWPPVSLC--------
MMa21474                      FDTCGKGLECVLPPTPPDIDRFAYEFNAEGVCKKKQN---------
                                                                            
