# Supplementary material for: Transcriptomic Analysis Reveals Diverse Expression of Scorpion Toxin Genes in Mesobuthus martensii
Source: Toxins (Basel). 2024 Sep 18;16(9):399. doi: 10.3390/toxins16090399 (PMC11435589; doi:10.3390/toxins16090399)
Supplement: Supplementary file 1 [file toxins-16-00399-s001.zip › Supplementary Information S3/U24-ctenitoxin-Pn1a-like.fas]

>BGI_novel_G003352
MAAMKFFLLSFYILAAVAFIRADEDSNEENGKGKCQEAREKSIANKAHIKIIFECEDEDTFQGLQCFHGTPFCVCYSRDGFPISRVSSQLRRCECLREADIQSSKGEDVYVPTCEEDGAFTPKQCDSSTGKCWCVNSDGSKNSEPTSAEMDC
>MMa01529
MKLIILLSIIIPIILAEDKTECQRHRERELENDDKIHLIPKCDENGDYEGLQCHAINHICQCWNKAGHPLTAPSKALKACECIREKASAEKDDLLGSYIPQCKEDGTYERKQCWGSTGTCWCVDEKGTKTTEPKREEIECPE
>MMa01531
MSKKTQKEPKTQHIMKTLIEEPSNQQENWEIIRETNPKIMDQAETECERHRKREQEHDAIGLVIPKCDKNGDYEGLQCHKDHTFCQCWDKKGKPLTKPSKNIKACECPREKAKLERNAWSGDYIPQCREDGTYERKQCWEWKNLCWCVDKDGKKLTEESKEDITCED
>MMa17454
HINKELKMKKIYLMLCIGFILIEIYSAQKKSECQEHREKAEKSTAPLKVVPICEPNGDYAGLQCHSEGKFCSCWRKDGTLITQPSTKIKFCQCLREKDEKLKNSKGAIGAFIPQCHEDGKFKKQQCWGSIGKCWCVDTETGKNVTGRGKDC
>MMa21474
MSEPLLVSSVEISESGAPNQIPCCASARANQLNERTPYIIYHCDENGDYSPLQETVDSPKWKWCFDKDGGNLLGPSRNIQSCNCVIKNHQLEKSGAAHTFGCDSQGYFAVHQSNDTHGWCVHRETGETTVRPILLDAIARVTSPSTKVTTRTKMGEVCGGPWKVFDTCGKGLECVLPPTPPDIDRFAYEFNAEGVCKKKQN
>MMa23846
MDILYLMAASYRAHHRLANAHDGVNRVKYSCYYLVYECINAVNYSYCSSINYKRQILVLAVDMLPKDNKTEHAMSASNAPSSECIIRREEAQYNPHPYIIPECDENGDYSDRQCLYDNPEMCQCWNKEKMSISGDFKKIVHCKCYQERASAVSKQMIGVFVPQCEDNGIYKSKQCWGSTGMCWCVNSSGEKISEPTRYGVNCPQEWSEHGPLNLILEPCSYCILTQAKRPLSAGWPRGKALAYHSGGSGFKSGPHTSSFSGGVRARPVEPHPSTIRLTLSRVLASL
>MMa47922
MSADEFWWADQTKKDEKSKPKEIILTKKSNFVIKENISGKTLNKINVSGYLMNEIKVENSNLQILVLAVHSQTKDKPKHAMSDPISSECIIRREEALKNPHPEIIPECDANGDYSERQCFPDYREMCQCWNKNGDPVSGDFTIIVDCSCFSKRAEALENSKHLIGVFVPQCNVDGTYRGKQCSASSGMCWEITKGEGPVPTTGCTHTRGGGRMVKDGITRPGPVPRKNPGLDPGRGNPASSSVVRQRVTTRPSGRVRQRVPLAIWPPVSLC
>U24-ctenitoxin-Pn1a-like 
MKFLTVIFFILFTVALTVADEEPEEPEGICAEARRKSSANDAKVKIVYECEDDDTFVGLQCYQHSKFCACYSRDGQAIST
ASTKLRRCECMREADIQISKEDETYVPTCEEDGSYFPKQCDADKCWCVNSHGEKISEPTTGDIEC
