# Supplementary material for: Transcriptomic Analysis Reveals Diverse Expression of Scorpion Toxin Genes in Mesobuthus martensii
Source: Toxins (Basel). 2024 Sep 18;16(9):399. doi: 10.3390/toxins16090399 (PMC11435589; doi:10.3390/toxins16090399)
Supplement: Supplementary file 1 [file toxins-16-00399-s001.zip › Supplementary Information S3/U8-agatoxin-Ao1a-like clustalw.aln]

CLUSTAL 2.1 multiple sequence alignment


BGI_novel_G003302          -MNCVSILIIFGLVLLADAILASPYTPTDDEAVEDYSDRLEN-------L
U8-agatoxin-Ao1a-like      -MNCVSILVIFGLVLLADAILASPYTPTDDEAVEDYSDRLEN-------L
MMa13545                   ---------MLVFCLLICSALSSPYYGSD-NSLDDYNDGLTR-------Y
MMa15420                   MSHLEAQHVSIDFCNRACSEATTGWYKRLSIHQRDNLCKFQLQLIAFRAR
                                     : :     :  :: :         *    :          

BGI_novel_G003302          ILNAEKRNCVRRGKSCDNKPNGCCENSSCRCNLWGTNCRCQRAGLFQRWG
U8-agatoxin-Ao1a-like      ILNAEKRNCIRRGKSCDNKPNGCCENSSCRCNLWGTNCRCQRAGLFQRWG
MMa13545                   LLYTRKRSCIRRGGFCDNRPNDCCFNSSCRCNLWGTNCRCQRPGLFQKWG
MMa15420                   FLTSERRSCIRRGGSCDHRPKDCCFSSSCRCNLWGTNCRCQRQGLFQKLG
                           :* :.:*.*:***  **::*:.** .**************** ****: *

BGI_novel_G003302          K
U8-agatoxin-Ao1a-like      K
MMa13545                   K
MMa15420                   K
                           *
